# Supplementary material for: Proton-Pump Inhibitors and Serum Concentrations of Uremic Toxins in Patients with Chronic Kidney Disease
Source: Toxins (Basel). 2023 Apr 7;15(4):276. doi: 10.3390/toxins15040276 (PMC10143607; doi:10.3390/toxins15040276)
Supplement: Supplementary file 1 [file toxins-15-00276-s001.zip]

Archive with 1 entries (1 files):
- toxins-2303763-supplementary.pdf
